# Supplementary material for: AjTEAD1 Targets AjCyclin E to Promote Cell Proliferation During Intestinal Regeneration in Apostichopus japonicus
Source: Biomolecules. 2026 Apr 25;16(5):642. doi: 10.3390/biom16050642 (PMC13204635; doi:10.3390/biom16050642)
Supplement: Supplementary file 1 [file biomolecules-16-00642-s001.zip]

Archive with 1 entries (1 files):
- biomolecules-4254501-supplementary.pdf
